# Supplementary material for: Association of rs3798220 Polymorphism with Cardiovascular Incidents in Individuals with Elevated Lp(a)
Source: Diagnostics (Basel). 2025 Feb 7;15(4):404. doi: 10.3390/diagnostics15040404 (PMC11854902; doi:10.3390/diagnostics15040404)
Supplement: Supplementary file 1 [file diagnostics-15-00404-s001.zip]

Archive with 1 entries (1 files):
- diagnostics-3430746-supplementary.pdf
